# Supplementary material for: Synthesis, Characterization, and Biological Effects of Chloro-Cathinones: Toxicity and Potential Neurological Impact
Source: Int J Mol Sci. 2025 Apr 9;26(8):3540. doi: 10.3390/ijms26083540 (PMC12027149; doi:10.3390/ijms26083540)
Supplement: Supplementary file 1 [file ijms-26-03540-s001.zip]

Archive with 1 entries (1 files):
- ijms-3545894-supplementary April10 Updated-highlight.pdf
